# Supplementary material for: Bile Acids and Dysbiosis in Non-Alcoholic Fatty Liver Disease
Source: PLoS One. 2016 May 20;11(5):e0151829. doi: 10.1371/journal.pone.0151829 (PMC4874546; doi:10.1371/journal.pone.0151829)
Supplement: S1 Dataset — (XLSX) [file pone.0151829.s001.xlsx]

## Sheet: n=53
diag	total_inflamm	steatosisperc	steatosisgrading	ballooning	zone3_fibrosis	fibrosis	lobular_inflamm	ballooningintensity	NAS_score	homa	IR	ast	alt	alp	hdl	tg	ldl	hba1c	totacholest	FGF19	C4	age	weight	height	BMI	Gender	waist	hip	Kcal/kg	%fat intake	%carb intake	TCA	GCA	TLCA	GLCA	DCA	LCA	HDCA	CDCA	CA
NASH	#	40	2	1	0	0	3	1	6	5.84	1	64	119	77	0.87	2.36	3.2	0.073	5.15	365.387	3.97	49	103	180	31.7901	1	116	112	21.9304	0.314486	0.484003	1.97351	16.7428			16.1728	24.2949	2.18013	4915.97	2821.34
SS	#	70	3	0	0	0	0	0	3	6.83111	1	30	51	64	1.27	1.1	4.61	0.056	6.39	122.304	7.11	51	76	153	32.4661	0	98.75	109	25.6968	0.412267	0.420879	6.20481	14.9343	0.326929	0.128375	825.881	928.581	5.81968	436.476	187.428
NASH	#	40	2	1	1	4	1	2	5	8.48889	1	112	168	58	1.5	1.2	3.01	0.064	5.06		2.36	63	88	165	32.3232	0	107	108	19.5427	0.384594	0.455133	3.9333	17.7136	1.16624	0.803163	1501.8	1210.24	17.4385	311.913	507.753
NASH	#	90	3	1	1	2	3	2	8	1.24519	0	88	141	59	1.34	2.7	2.93	0.054	5.51		4.17	38	65	164	24.1672	0	88.75	100	35.0306	0.486129	0.378201	148.984	24.6698		0.0341397	31.1238	33.8984	1.62254	4143.81	2165.4
NASH	2	35	2	1	1	1	1	1	4	21.0407	1	26	38	84	1.15	2.07	2.41	0.065	4.51	58.9381	1.93	68	94	162	35.8177	0	104	122.5	28.9006	0.361801	0.253547	2.10997	3.48892	0.335601	1.44541	754.272	561.551	9.00475	10.5997	9.0712
NASH	#	40	2	1	1	1	1	1	4	11.0311	1	25	46	37	0.97	0.76	1.33	0.063	2.65	45.4039	1.52	48	100.9	173	33.7131	1	109	104.25	13.7982	0.319277	0.496236	0.34893	1.21767	0.613953	0.716279	1570.7	997.674	12.0233	45.1256	30.2884
SS	#	5	1	0	0	1	0	0	1	0.622222	0	24	45	82	1.39	0.93	5.06	0.058	6.88	185.343	1.26	46	72	162	27.4348	1	87.25	96	20.2111	0.315111	0.443623	26.7201	81.8196		0.00300959	17.0505	50.9227	2.75784	3164.07	1378.92
SS	#	10	1	0	0	0	0	0	1	15.8444	1	40	54	56	0.96	1.76	3.86	0.05	5.63	162.944	8.39	48	120.45	165.1	44.1888	1	122.25	118				0.553616	2.26933	0.628429	1.6808	1296.76	917.706	21.3965	340.648	409.476
SS	#	50	2	0	0	0	0	0	2	1.58889	0	19	32	42	1.72	0.62	2.9	0.053	4.9	78.8009	2.49	37	84	184	24.811	1	86.5	98.25	29.586	0.381769	0.414611	2.30895	9.32459	4.35703	0.582787	1382.04	1015.71	25.6981	50.6192	205.363
NASH	2	35	2	1	1	2	1	2	5	8.63037	1	65	103	72	1.18	1.61	4.21	0.061	6.13	56.9016	9.32	46	74.9	149	33.7372	0	100	100.25	18.894	0.240715	0.56282	106.759	45.4768	3.72965	0.173311	942.811	748.703	1.16927	2828.43	2971.7
SS	#	20	1	0	0	0	0	0	1			25	47	55		0.86		0.055	3.92	37.5977	0.454	33	80	178	25.2493	1	93.5	97.5	22.68	0.191567	0.562522	1.51703	15.6855		0.0114493	12.1935	9.44565	4.49957	3165.72	1116.3
NASH	#	40	2	1	0	0	1	1	4	1.21037	0	23	42	101	1.2	0.98	2.46		4.12	14.0219	11.3	38	100	180	30.8642	1	#	#	18.0951	0.405955	0.384679	0.802982	6.03702	3.12987	1.44185	1658.71	1236.71	22.8586	175.835	305.954
NASH	2	60	2	1	1	3	1	2	5	3.04	1	48	69	97	1.07	1.29	2.96	0.065	4.62	122.304	3.4	52	97.72	156	40.1545	0	120	115.5				9.78571	73.5714	0.921429	0.742857	1521.43	1178.57	14.3571	814.286	2235.71
NASH	2	10	1	1	1	2	1	1	3	1.74222	0	44	81	68	0.87	2.91	2.2	0.053	4.4	16.7193	1.17	44	89.54	177.8	28.3239	1	94	102				61.4698	333.395		0.0670698	950.698	22.5302		4597.21	4994.42
SS	#	15	1	0	0	0	0	0	1	0.544444	0	26	40	40	1.53	0.72	2.73		4.7	157.971	1.11	48	59.1	154	24.9199	0	#	#	36.8259	0.284919	0.480038	0.364768	1.30122	0.0767932	0.512666	1763.4	1542.97		24.7445	17.634
NASH	#	10	1	1	1	4	1	2	4			114	126	107	1.37	1.13	2.67	0.074	4.56	599.436		38	73.54	157.48	29.6533	0	100	105.5	11.8416	0.155645	0.706269	2.95157	13.2685	26.5371	0.682382	1272.7	985.663	18.576	287.575	85.027
NASH	#	70	3	1	1	1	2	1	6	40	1	41	87	80	0.84	3.29	2.31	0.058	4.66	293.029	1.17	45	97	173	32.41	1	108.5	107.75	7.59412	0.0748951	0.84797	8.67862	51.2117	1.26661	0.973413	1243.15	777.948	3.63564	118.842	26.0359
NASH	#	25	1	1	1	3	1	2	4			99	118	73	0.85	1.77	2.85	0.051	4.51	26.1611	1.11	29	119	155	49.5317	0	#	#	18.7497	0.421075	0.416508	38.7139	120.079	0.606299	0.192913	1502.62	230.315	3.85171	4212.6	4383.2
NASH	2	35	2	1	1	2	1	1	4	5.14296	1	33	44	46	1.07	1.41	2.09	0.056	3.81	38.4303	7.37	54	114.4	183.75	33.8822	1	120	119.25	14.4101	0.27461	0.399243	16.1778	21.7259	2.43185	1.09407	1202.96	964.444	29.1926	203.778	274.815
SS	1	35	2	0	1	1	1	0	3	4.39111	1	21	37	60	1.28	0.91	2.18	0.09	3.88	47.234	4.55	61	67.6	162	25.7583	0	89.6	99.9	24.6685	0.293975	0.54565	28.1534	74.7543	0.026164	0.0892229	29.3591	23.3909	6.14914	4195.89	3948.71
NASH	2	80	3	1	1	2	1	1	5	3.16667	1	68	92	70	0.34	5.9		0.053	9.83	1000.21	2.71	47	93.1	163.75	34.7206	1	108	106.5				52.4959	120.356	4.01615	0.661533	1007.24	1041.38	3.34608	469.475	704.213
NASH	1	35	2	1	1	2	2	1	5	3.38148	1	38	78	66	1.33	1.83	2.8	0.056	4.97	43.6084	6.92	61	86.6	185.25	25.2349	1	97.6	103	18.15	0.310633	0.498413	0.976908	3.35249	0.212685	0.378507	919.231	850.739	7.85852	10.2738	27.9014
SS	0	35	2	0	0	0	0	0	2			53	116	71						771.739	4.71	35	114.95	175.9	37.1516	1	121.25	122.5	21.7853	0.327659	0.445823	26.7517	39.1087	12.6857	2.23478	1761.53	1386.88	2.12962	3910.87	4022.61
SS	1	70	3	0	1	2	1	0	4	4.64593	1	35	55	76	1.18	1.37	3.83	0.06	5.64	46.3146	3.38	44	84	167.5	29.9399	1	102.85	106.05	11.8735	0.273509	0.54006	8.71642	25.4021	7.9693	1.04597	1288.78	1438.21	20.0478	101.484	118.294
NASH	1	45	2	1	1	2	1	2	5	2.2163	0	33	59	67	0.9	2.86	3.17	0.069	5.38	101.401	14.2	50	95.65	168.91	33.5254	0						120.479	89.1861	107.18	3.20757	2699.05	1337.79		4075.96	2878.99
HC	#	#	#	#	#	#	#	#	#	0.611111	0	22	20	49	1.44	1.2	4.7	0.056	6.69	426.626	1.31	58	72.27	175	23.5984	1	86.5	95	29.9199	0.304549	0.563249	0.874108	4.85615	0.107505	0.198935	864.061	626.276	21.769	28.1657	47.2219
HC	#	#	#	#	#	#	#	#	#	0.533333	0	12	7	64	1.13	0.9	2.04	0.053	3.58	119.409	1.11	41	58.63	144	28.2745	0	90.75	95.75	48.8177	0.46887	0.419205	0.0121143	0.558488	0.116625	1.72064	1100.55	591.34	36.1785	5.25636	31.2507
HC	#	#	#	#	#	#	#	#	#			26	30	62				0.046		61.0089	0.781	31	72.72	177	23.2117	1	90	94	24.7662	0.366097	0.482021	3.10591	18.0589	1.25651	2.09962	1604.63	989.976	60.3777	95.19	85.399
HC	#	#	#	#	#	#	#	#	#			26	22	96				0.047				58	60.5	162.5	22.9112	0	84.25	96.75	35.4869	0.317626	0.44489	5.42844	19.1962	0.112502	0.405166	613.649	951.943	4.75972	6.17583	4.91706
HC	#	0	0	0	0	0	0	0	0	2.25926	0	18	21	87	1.06	0.94	3.36	0.051	4.85	334.115	0.823	27	92.27	185.42	26.8378	1	106	103	24.2438	0.399431	0.453558	0.237756	0.87683	0.258834	1.70307	1235.15	552.235	65.3407	8.97908	6.787
HC	#	#	#	#	#	#	#	#	#			13	11	50				0.052		365.387	0.336	28	58.18	172.72	19.5024	1	73	89	31.5227	0.372319	0.485761	3.09829	4.77752	1.71707	0.534514	1106.87	998.076	8.94011	76.6295	118.255
HC	#	#	#	#	#	#	#	#	#	0.622222	0	25	17	63	1.05	0.96	2.6	0.056	4.09	52.9313	2.36	27	97.72	182.88	29.218	1						6.32819	74.7876	0.254853	0.443548	972.239	1386.45	27.0386	115.633	302.602
HC	0	2.5	0	0	0	0	0	0	0	3.4	1	17	18	59	0.82	1.97	3.33	0.072	5.05	134.215	0.912	27	83.18	165.1	30.5158	1	104.75	107.5	33.1928	0.424154	0.388268	33.1736	141.377	17.4774	3.23943	3105.85	2504.72	49.5377	1302.45	1680.94
SS	0	10	1	0	0	0	0	0	1	0.765926	0	16	14	76	1.14	1.31	2.73	0.053	4.47	123.764	1.27	52	86.36	170.18	29.8192	1	106	105	12.1422	0.266155	0.578447	0.513403	2.97134	0.122866	0.280836	1084.48	1203.58	7.0209	18.6179	6.26866
HC	#	#	#	#	#	#	#	#	#	1.12519	0	17	16	73	0.85	3.32	3.1	0.055	5.47	187.123	2.93	36	102.27	182.88	30.5785	1	94.75	104				35.2734	42.4121	13.1016	4.60234	2368.36	1889.65	20.6602	5391.8	5316.21
HC	#	0	0	0	#	#	#	0	#	0.722222	0	27	29	58	1.63	0.77	3.22	0.055	5.2	159.621	2.86	34	98.7	182.5	29.6341	1	108	111.5	16.0327	0.400283	0.439072	56.2332	52.4843	12.3713	2.47426	1138.72	1049.69	2.45083	707.601	1752.6
SS	#	5	1	0	1	1	0	0	1	0.853333	0	26	35	78	1.47	0.68	3.92	0.056	5.7	23.4467	6.3	35	81	170	28.0277	1	97.13	106.73				9.32952	43.437	1.04627	2.19452	1242.68	698.77	28.8195	168.838	83.4747
HC	#	0	0	#	#	#	#	#	#			26	30	78								37	82.7	176	26.6981	1	#	#	27.2541	0.364327	0.436841	10.2718	68.8913	1.09319	0.242976	1072.56	1043.68	28.7116	273.915	437.274
HC	0	0	0	0	1	1	0	0	0	1.66667	0	22	32	49	0.88	1.38	4.24	0.054	5.75	431.933	0.345	36	74.3	175.5	24.1232	1	89.75	96	32.5376	0.257394	0.544041	0.418	5.61	0.645333	2.26967	993.667	718.667	11.8067	41.0667	6.23333
HC	0	0	0	0	#	0	0	0	0	1.80741	0	18	18	130	1.23	1.23	2.67	0.044	4.46	153.072	1.94	54	76.5	161	29.5128	0	86	103				0.518119	3.6224	0.0518119	0.28253	1022.95	1040.67	10.4952	12.7094	14.3036
HC	0	0	0	0	0	0	0	0	0	2.54074	1	14	11	103	1.2	1.07	3.52	0.056	5.21	38.4303	10.5	34	99.55	168	35.2714	0	107.6	119.9	17.7446	0.335296	0.548144	1.5515	11.7383	2.43443	1.45453	1296.32	928.86	25.263	80.1269	112.79
HC	#	#	#	#	#	#	#	#	#	1.62963	0	19	25	45				0.051		106.792	2.89	37	84.6	170.17	29.2149	1	94.83	101	17.9439	0.363367	0.461513	0.650778	7.41796	0.202515	0.646228	1183.23	828.263	28.1701	17.794	44.5988
HC	#	#	#	#	#	#	#	#	#	7.59111	1	16	12	42	1.04	0.87	2.13	0.049	3.57	113.718	1.27	22	51.8	160	20.2344	0	78	87.15				0.827538	12.3899	0.117427	1.36844	1169.65	1104.92	22.0985	29.7729	6.14874
HC	#	#	#	#	#	#	#	#	#	2.04444	0	18	12	45	1.02	0.47	2.82	0.052	4.06	92.2888	0.776						90.93	103.75				1.36906	3.22759	0.659704	0.338365	744.828	872.512	10.3921	17.9823	52.4926
HC	#	#	#	#	#	#	#	#	#			19	17	88				0.052				41	67.2	170		1	#	#				0.476735	1.48655		0.119184	1070.49	1053.15	6.28424	5.11407	2.7954
HC	0	0	0	0	1	1	0	0	0	1.10815	0	24	19	55	1.75	0.59	3.46	0.049	5.48	43.6084	5.04	38	74.35	161.29		0	95.7	108.35	20.7684			20.8694	84.9419	0.886032	0.473771	1669.55	1442.55	15.6703	303.887	254.094
SS	0	5	1	0	1	2	0	0	1	1.32889	0	16	17	101	1.14	1.85	5.04	0.049	7.03	37.5977	4.73	50	83.7	175.26		0	91.1	112				1.51692	9.50256	0.153	1.49949	1163.85	972.051	10.7667	30.4692	12.2923
HC	0	0	0	0	0	0	0	0	0	1.77185	0	29	38	66	1.39	1.13	2.69	0.044	4.6	131.188	0.367	21	70.9	168.1		0	78.65	104.4	23.9406			0.673051	2.49755	0.102937	0.788526	758.832	765.431	24.2496	6.3346	5.04788
HC	0	0	0	0	#	0	0	0	0	0.681481	0	20	13	64	1.82	0.57	3.16	0.051	5.24	71.8742	1.1	42	66.45	163.8		0	84.5	104.75	23.7552			1.49376	6.03778	0.43519	0.686111	1066.41	886.063	15.1337	14.4279	6.74349
HC	#	#	#	#	#	#	#	#	#	1.30667	0	21	33	74	2	0.93	3.69	0.048	6.12	71.8742	3.83	47	74.55	168		0	84.65	109.25	16.7081			0.0756931	0.617764		0.169376	807.846	743.354	23.9638	3.2178	4.07317
HC	0	2.5	0	0	#	0	0	0	0	1.20593	0	15	15	105	0.83	1.38	3.53	0.052	4.98	100.074	1.42	34	74.65	170.8		1	91.1	99.45	22.4871			1.18587	2.3028	1.01581	0.560762	1103.14	850.336	32.1749	10.0661	34.4731
HC	0	0	0	0	0	0	0	0	0	0.885926	0	24	16	72	1.45	0.61	1.86	0.051	3.59	365.387	0.747	29	77.8	180.7		1	81.6	102.05	33.2305			8.87285	38.257	0.449404	0.364517	971.788	914.172	49.1656	27.0795	38.2185
HC	0	0	0	0	0	0	0	0	0	1.15852	0	19	14	85	1.53	0.79	3.74	0.049	5.63	91.0206	2.8	51	75.1	162.56		0	92.75	110.45	22.7105			14.7653	33.848	11.1387	1.63196	1934.17	1960.07	20.2915	39.3742	64.1557

## Sheet: IM Subset 
ID	Class	Bifidobacteria	Bacteriodes	C.Leptum	C.coccides	T.Bactera	E.coli	Archea
HLD-22	1	7.32391	9.11737	9.49652	8.3686	10.2066	7.37712
HLD-23	1	3.67536	8.17446	8.48787	8.09168	9.70769	7.32016
HLD-024	1	6.21456	7.2094	8.45441	7.67661	9.70158	3.2703	8.10178
HLD-025	1	7.53478	8.54125	9.51158	7.8382	10.2298	7.11533	8.9282
HLD-028	1	6.55254	7.56811	8.67436	8.26297	9.8372	5.80927
HLD-031	1	6.02181	8.18859	9.11565	8.18544	10.3653	5.31062	6.99559
HLD-034	1	7.50368	7.72346	9.20122	8.62582	10.3908	5.81941
HLD-039	1	3.7627	9.16859	6.98448	7.83723	9.77669	8.0218
HLD-043	1	5.43224	8.55978	8.00668	8.15602	9.9603	6.35692
HLD-064	1	7.45031	9.0649	8.75242	8.74177	10.442	3.79094
HLD-035	2	6.21117	8.5872	9.09001	8.49205	10.3331	4.3698
HLD-038	2	6.17598	8.81315	8.31682	8.29419	9.89049	5.53975
CL-117	2	7.69611	9.11415	9.83466	8.21217	10.5624	6.85872
CL-130	2	8.21429	9.00404	8.10625	7.72326	10.0651	5.39075
CL-131	2	7.16725	7.56223	8.71228	7.90366	10.2429	4.64561	7.36533
CL-134	2	3.95048	8.79527	9.29278	8.82615	10.3986	8.38592
CL-142	2	6.95177	8.66552	7.76791	#REF!	9.87413	5.19465
CL-150	2	6.9259	8.81142	8.34386	8.06672	10.4846	6.5688
CL-116	3	4.07068	4.91365	7.80403	8.91143	9.80523	6.22391
CL-119	3	7.60162	6.62918	6.45884	8.34138	9.56277	5.35521
CL-127-12m (1)	3	6.06486	7.90553	9.38751	9.30876	10.805	6.59078	8.47862
CL-128	3	7.62649	8.76786	9.1062	8.76708	10.5899	8.07679
CL-141-12m (1)	3	5.31216	8.22351	7.64017	8.00607	9.99808	7.4754
CL-144	3	5.56775	7.99647	7.42636	8.61687	10.4612	3.8557
CL-147	3	6.79283	9.29876	5.97937	6.37128	9.97719	8.72096
CL-160	3	7.39543	7.64987	8.30115	8.19015	10.247	4.509
CL-167	3	6.55177	7.85348	6.75005	7.57456	9.69089	7.76632
CL-118	3	7.8362	7.72234	7.91685	8.35259	10.3384	3.66463
CL-152-12m (1)	3	6.30019	8.55997	8.12039	8.27766	9.96474	#REF!

## Sheet: Codebook
Variable Name	Type	Label	Values
Diag	Categorical	Diagnosis	HC = Healthy control, NASH = non-alcoholic steatohepatitis, NAFL = non-alcoholic fatty liver
age	Numeric	Age (years)
height	Numeric	Height (cm)
weight	Numeric	Weight (lbs)
Gender	Binary	Gender	0 = female; 1 = male
Waist	Numeric	Waist circumference (cm)
Hip	Numeric	Hip circumference (cm)
Hypertension	Binary	Hypertension patient
Bacteroidetes	Numeric	Bacteroidetes
C.Leptum	Numeric	Clostridium leptum (log cell/g)
total_inflamm	Numeric	Total inflammation
steatosisperc	Numeric	Steatosis percentage
steatosisgrading	Numeric	Steatosis grading
ballooning	Numeric	Ballooning
zone3_fibrosis	Numeric	Zone 3 Fibrosis
fibrosis	Numeric	Fibrosis
lobular_inflamm	Numeric	Lobular inflammation
ballooningintensity	Numeric	Ballooning intensity
NAS_score	Numeric	NAFLD Activity Score
homa	Numeric	HOMA
BMI	Numeric	Body mass index
ast	Numeric	AST
alt	Numeric	ALT
alp	Numeric	ALP
hdl	Numeric	High density lipoprotein
tg	Numeric	Triglycerides
ldl	Numeric	Low density lipoprotein
glucose	Numeric	Glucose
hba1c	Numeric	Hemoglobin A1c (%)
insulin	Numeric	Insulin
totacholest	Numeric	Total cholesterol
Kcal/kg	Numeric	Weight-adjusted energy intake (kcal/kg/day)
%fat intake	Numeric	Fat-derived energy (%)
%carb intake	Numeric	Carbohydrate-derived energy (%)
FGF19	Numeric	Fibroblast growth factor 19
C4	Numeric	7-alpha-hydroxy-4-cholesten-3-one
DCA	Numeric	Fecal deoxycholic acid
LCA	Numeric	Fecal lithocholic acid
HDCA	Numeric	Fecal hyodeoxycholic acid
CA	Numeric	Fecal cholic acid
CDCA	Numeric	Fecal chenodeoxycholic acid
GLCA	Numeric	Fecal glyco-LCA
TLCA	Numeric	Fecal tauro-LCA
